# Supplementary material for: Understanding compulsory community treatment across Australian jurisdictions: insights from three different data sources
Source: BJPsych Open. 2026 Apr 7;12(3):e103. doi: 10.1192/bjo.2026.11019 (PMC13122332; doi:10.1192/bjo.2026.11019)
Supplement: Bull et al. supplementary material [file S2056472426110199sup001.xlsx]

## Sheet: Raw data & reporting source
Reporting year and jurisdiction	Number of CCT orders	Source for number of CCT orders	Number of people on CCT	Source for number of people on CCT	Other important notes
2016-17
Queensland					Not reported similarly to other years - The Table provides number of involuntary orders made rather than differentiating CTOs from ITOs clearly
New South Wales	5362	2016-17 MHRT report, Table 10 - Summary of outcomes for applications for Community Treatment Orders (s51)	2733	2016-17 MHRT report, Table 10 - Summary of outcomes for applications for Community Treatment Orders (s51)
Victoria	3423	2016-2017 VIC MHRT Report, Table 1 (pg. 17).			VIC Chief Psychiatrist does not report on CTOs
South Australia	1933	2021-2022 SA Chief Psychiatrist Report, Table 26. All CTOs.	1580	2016-2017 SA Chief Psychiatrist Report, Table 15. This is the total of number of people on CTO1 (n=485) and the total number of people on CTO2 (n=1095).
Tasmania					MHRT reports: The term "treatment order" does not differentiate between inpatient vs. community. Refer to pg 16 2018-2019 TAS Chief Psychiatrist does not report on CTOs
Western Australia			1052	WA Chief Psychiatrist Report (pg. 22, in text)	The number of CTOs is not reported
Northern Territory	173	2017-2018 NT MHRT Report (Pg 12)			Community Management Order
Australian Capital Territory
2017-18
Queensland	3924	QLD Chief Psychiatrist report 2017-2018 measured as at 30 June 2019 (pg. 22)			QLD differentiates community treatment authorities from inpatient treatment authorities in-text, not tabularly. MHRT does not differentiate between community vs. inpatient treatment authorities. They report number of hearings only.
New South Wales	5362	2017-18 MHRT report, Table 10 - Summary of outcomes for applications for Community Treatment Orders (s51) 2017/18 pg 37	2784	2017-18 MHRT report, Table 10 - Summary of outcomes for applications for Community Treatment Orders (s51) 2017/18 pg 37
Victoria	3547	2017-2018 VIC MHRT Report, Table 1 (pg. 17).			VIC Chief Psychiatrist does not report on CTOs
South Australia	2061	2021-2022 SA Chief Psychiatrist Report, Table 26. All CTOs.	1606	2017-2018 SA Chief Psychiatrist Report, Table 22. This is the total of number of people on CTO1 (n=574) and the total number of people on CTO2 (n=1032).
Tasmania					MHRT reports: The term "treatment order" does not differentiate between inpatient vs. community. Refer to pg 16 2018-2019 TAS Chief Psychiatrist does not report on CTOs
Western Australia	817	WA Chief Psychiatrist Report (pg. 32, in text)	661	WA Chief Psychiatrist Report (pg. 32, in text)	Based on information given on Community Mental Health Services MHRT only reports on ITO replaced by CTO
Northern Territory	199	2017-2018 NT MHRT Report (Pg 12)			Community Management Order
Australian Capital Territory
2018-19
Queensland	4392	QLD Chief Psychiatrist report 2018-2019 measured as at 30 June 2019 (pg. 24)			QLD differentiates community treatment authorities from inpatient treatment authorities in-text, not tabularly. MHRT does not differentiate between community vs. inpatient treatment authorities
New South Wales	5599	2018-19 MHRT report, Table 10 - Summary of outcomes for applications for Community Treatment Orders (s51) 2018/19 pg 38	2981	2018-19 MHRT report, Table 10 - Summary of outcomes for applications for Community Treatment Orders (s51) 2018/19 pg 38
Victoria	3835	2020-2021 VIC MHRT Report, Table 1 (pg. 14).			VIC Chief Psychiatrist does not report on CTOs
South Australia	2161	2023-24 SA Chief Psychiatrist Report, Table 30. All CTOs.	1717	2018-2019 SA Chief Psychiatrist Report, Table 26. This is the total of number of people on CTO1 (n=696) and the total number of people on CTO2 (n=1021).
Tasmania					MHRT reports: The term "treatment order" does not differentiate between inpatient vs. community. Refer to pg 16 2018-2019 TAS Chief Psychiatrist does not report on CTOs
Western Australia	850	WA Chief Psychiatrist Report (pg. 32, in text)	679	WA Chief Psychiatrist Report (pg. 32, in text)	Based on information given on Community Mental Health Services MHRT only reports on ITO replaced by CTO
Northern Territory	209	2018-2019 NT MHRT Report (Pg 11)			Community Management Order No Chief Psychiatrist report
Australian Capital Territory					No MHRT report Chief Psychiatrist report does not differentiate treatment orders
2019-20
Queensland	4994	QLD Chief Psychiatrist report 2019-2020 measured as at 30 June 2020 (pg. 18) 88% of 5676			QLD differentiates community treatment authorities from inpatient treatment authorities in-text, not tabularly. Rounded down MHRT does not differentiate between community vs. inpatient treatment authorities
New South Wales	6251	Annual Report 2020, Number of Community Treatment Orders Made by Health Care Agency pg 42	3215	Annual Report 2020, unnumbered graph - Persons on a CTO at 30 June pg 42
Victoria	3865	2020-2021 VIC MHRT Report, Table 1 (pg. 14).			VIC Chief Psychiatrist does not report on CTOs
South Australia	2234	2023-24 SA Chief Psychiatrist Report, Table 30. All CTOs.	2234	2019-2020 SA Chief Psychiatrist Report, Table 26. This is the total of number of people on CTO1 (n=782) and the total number of people on CTO2 (n=1452).
Tasmania					MHRT reports: The term "treatment order" does not differentiate between inpatient vs. community. Refer to pg 16 2018-2019 TAS Chief Psychiatrist does not report on CTOs
Western Australia	839	WA Chief Psychiatrist Report (pg. 28, in text)	709	WA Chief Psychiatrist Report (pg. 28, in text)	Based on information given on Community Mental Health Services MHRT only reports on ITO replaced by CTO
Northern Territory	225	NTCAT Annual Report 2023/24 (Pg 19)			No Chief Psychiatrist report and no MHRT annual reports published after 2018-19 (see here: https://agd.nt.gov.au/attorney-general-and-justice/justice-publications/annual-reports) NTCAT Reports released post 2018
Australian Capital Territory
2020-21
Queensland	5341	QLD Chief Psychiatrist report 2020-2021 measured as at 30 June 2021 (pg. 18) 89% of 6002			QLD differentiates community treatment authorities from inpatient treatment authorities in-text, not tabularly. Rounded down MHRT does not differentiate between community vs. inpatient treatment authorities
New South Wales	6298	Annual Report 2021, Table 5 - Number of Community Treatment Orders made by Health Care Agency - pg 44?	3146	Annual Report 2021, unnumbered graph - Persons on a CTO at 30 June pg 33
Victoria	4381	2020-2021 VIC MHRT Report, Table 1 (pg. 14).			VIC Chief Psychiatrist does not report on CTOs
South Australia	2471	2023-24 SA Chief Psychiatrist Report, Table 30. All CTOs.	2470	2020-2021 SA Chief Psychiatrist Report, Table 28. This is the total of number of people on CTO1 (n=847) and the total number of people on CTO2 (n=1623).
Tasmania					MHRT reports: The term "treatment order" does not differentiate between inpatient vs. community. Refer to pg 16 2018-2019 TAS Chief Psychiatrist does not report on CTOs
Western Australia					MHRT only reports on ITO replaced by CTO WA Chief Psychiatrist 2020 did not report on CTOs
Northern Territory	223	NTCAT Annual Report 2023/24 (Pg 19)			No Chief Psychiatrist report and no MHRT annual reports published after 2018-19 (see here: https://agd.nt.gov.au/attorney-general-and-justice/justice-publications/annual-reports) NTCAT Reports released post 2018
Australian Capital Territory
2021-22
Queensland	5475	QLD Chief Psychiatrist report 2021-2022 measured as at 30 June 2022 (pg. 23) 89% of 6152			QLD differentiates community treatment authorities from inpatient treatment authorities in-text, not tabularly. MHRT does not differentiate between community vs. inpatient treatment authorities
New South Wales	6759	Annual report 2022, Table 5 - CTO's Made by the Tribunal & by Magistrates since 2009 pg 48	3734	Annual report 2022, unnumbered graph - Persons on a CTO @ 30 June pg 34
Victoria	4295	2023-24 VIC MHRT Report, Table 1 (pg. 19).			VIC Chief Psychiatrist does not report on CTOs
South Australia	2533	2023-24 SA Chief Psychiatrist Report, Table 30. All CTOs.	2530	2021-2022 SA Chief Psychiatrist Report, Table 28. This is the total of number of people on CTO1 (n=875) and the total number of people on CTO2 (n=1655).
Tasmania					No MHRT report for TAS past 2020-21 TAS Chief Psychiatrist does not report on CTOs
Western Australia			883	2021-2022 WA Chief Psychiatrist Clinical Community Mental Health Services (Pg 30)	MHRT only reports on ITO replaced by CTO
Northern Territory	232	NTCAT Annual Report 2023/24 (Pg 19)			No Chief Psychiatrist report and no MHRT annual reports published after 2018-19 (see here: https://agd.nt.gov.au/attorney-general-and-justice/justice-publications/annual-reports) NTCAT Reports released post 2018
Australian Capital Territory
2022-23
Queensland	5768	QLD Chief Psychiatrist report 2022-2023 measured as at 30 June 2023 (pg. 26) 89% of 6481			QLD differentiates community treatment authorities from inpatient treatment authorities in-text, not tabularly. MHRT does not differentiate between community vs. inpatient treatment authorities
New South Wales	6742	Annual Report 2023, Table 4 - Number of Community Treatment Orders Made by Health Care Agency pg 73	3796	Annual Report 2023, unnumbered graph - Persons on a CTO at 30 June
Victoria	4663	2023-24 VIC MHRT Report, Table 1 (pg. 19).			VIC Chief Psychiatrist does not report on CTOs
South Australia	2598	2023-24 SA Chief Psychiatrist Report, Table 30. All CTOs.	2596	2022-2023 SA Chief Psychiatrist Report, Table 32. This is the total of number of people on CTO1 (n=910) and the total number of people on CTO2 (n=1686).
Tasmania					No MHRT report for TAS past 2020-21 TAS Chief Psychiatrist does not report on CTOs
Western Australia	963	WA Chief Psychiatrist Report (pg. 28, in text)	781	WA Chief Psychiatrist Report (pg. 28, in text)	MHRT only reports on ITO replaced by CTO
Northern Territory	236	NTCAT Annual Report 2023/24 (Pg 19)			No Chief Psychiatrist report and no MHRT annual reports published after 2018-19 (see here: https://agd.nt.gov.au/attorney-general-and-justice/justice-publications/annual-reports) NTCAT Reports released post 2018
Australian Capital Territory					ACT only has Psychiatric Treatment Orders (PTOs) - see pg. 402 of ACT Health Annual Report 2023-2024 - so not appropriate to report this as it includes "the provision of involuntary mental health treatment, care and support, either as an inpatient or in the communty" with no differentiation between the two. No MHRT report for ACT.
2023-24
Queensland	6190	QLD Chief Psychiatrist report 2023-2024 measured as at 30 June 2024 (pg. 35)			QLD differentiates community treatment authorities from inpatient treatment authorities in-text, not tabularly. MHRT does not differentiate between community vs. inpatient treatment authorities. No evidence of number of people on treatment authorities in either MHRT or Chief Psychiatrist Reports.
New South Wales	6868	Annual Report 2023/24, Table 4 - Number of Community Treatment Orders Made by Health Care Agency	3803	Annual Report 2023/24, unnumbered graph - Persons on a CTO at 30 June pg 57
Victoria	4845	2023-24 VIC MHRT Report, Table 1 (pg. 19).			VIC Chief Psychiatrist Report does not report any data on CTOs. No data on persons placed on a CTO in MHRT Report.
South Australia	2651	2023-24 SA Chief Psychiatrist Report, Table 30. All CTOs.	2055	2023-24 SA Chief Psychiatrist Report, Table 41. This is the total of number of people on CTO1 (n=881) and the total number of people on CTO2 (n=1174).	No MHRT for SA. Caution should be taken when interpreting the number of people on CTOs in SA, as well as the number of CTOs. This is because there is the potential for double-counting between CTO1 (last up to 42 days) and CTO2 (last up to 12-months) (pg. 70).
Tasmania					No MHRT report for TAS. TAS Chief Psychiatrist Report only reports on Treatment Orders (pg. 9) which "authorises involuntary treatment of a person as outlined in their treatment plan, which may occur in a hospital, the community, or a combintion of both." As they do not separate out thse occuring in the community vs inpatient, we cannot report on these figures.
Western Australia	1004	WA Chief Psychiatrist Report (pg. 29, in text)	808	WA Chief Psychiatrist Report (pg. 29, in text)	MHRT only reports on ITO replaced by CTO
Northern Territory	297	NTCAT Annual Report 2023/24 (Pg 19)			No Chief Psychiatrist report and no MHRT annual reports published after 2018-19 (see here: https://agd.nt.gov.au/attorney-general-and-justice/justice-publications/annual-reports) NTCAT Reports released post 2018 - correspondance received through NTCAT
Australian Capital Territory					ACT only has Psychiatric Treatment Orders (PTOs) - see pg. 402 of ACT Health Annual Report 2023-2024 - so not appropriate to report this as it includes "the provision of involuntary mental health treatment, care and support, either as an inpatient or in the communty" with no differentiation between the two. No MHRT report for ACT.

## Sheet: ABS population stats
	Population estimate as of June in the relevant year
Year	QLD	NSW	VIC	SA	TAS	WA	NT
2016	4844500	7725900	6068000	1708200	519100	2617200	244900
2017	4928500	7861100	6232600	1723500	520900	2580400	246100
2018	5012200	7987300	6459800	1736400	528100	2595900	247300
2019	5095100	8089500	6594800	1751700	534300	2621700	245900
2020	5174400	8164100	6694900	1769300	540600	2667900	246000
2021	5221200	8189300	6649200	1773200	541500	2681600	246300
2022	5322100	8153600	6613700	1820500	571500	2785300	250600
2023	5459400	8339300	6812500	1851700	572800	2878600	252500
